# Supplementary material for: Effect of Oral Ketone Body Intake on Human CD8+ T-Cell Immunometabolism
Source: Nutrients. 2026 Feb 27;18(5):778. doi: 10.3390/nu18050778 (PMC12987257; doi:10.3390/nu18050778)
Supplement: Supplementary file 1 [file nutrients-18-00778-s001.zip]

Archive with 1 entries (1 files):
- nutrients-4143105-supplementary.pdf
